# Supplementary material for: Categorization of nano-structured titanium dioxide according to physicochemical characteristics and pulmonary toxicity
Source: Toxicol Rep. 2016 May 20;3:490–500. doi: 10.1016/j.toxrep.2016.05.005 (PMC5615941; doi:10.1016/j.toxrep.2016.05.005)
Supplement: Transparency Document [file mmc2.zip]

Archive with 27 entries (26 files):
- Ajimi.pdf
- __MACOSX/
- __MACOSX/._Ajimi.pdf
- Gamo.pdf
- __MACOSX/._Gamo.pdf
- hashizume.pdf
- __MACOSX/._hashizume.pdf
- Honda.pdf
- __MACOSX/._Honda.pdf
- Imatanaka.pdf
- __MACOSX/._Imatanaka.pdf
- Inoue.pdf
- __MACOSX/._Inoue.pdf
- Kawaguchi.pdf
- __MACOSX/._Kawaguchi.pdf
- Kobayashi.pdf
- __MACOSX/._Kobayashi.pdf
- Nakai.pdf
- __MACOSX/._Nakai.pdf
- Oshima.pdf
- __MACOSX/._Oshima.pdf
- Sasaki.pdf
- __MACOSX/._Sasaki.pdf
- Tsubokura.pdf
- __MACOSX/._Tsubokura.pdf
- Yamamoto.pdf
- __MACOSX/._Yamamoto.pdf
